# Supplementary material for: Feasibility of CT radiomics to predict treatment response of individual liver metastases in esophagogastric cancer patients
Source: PLoS One. 2018 Nov 15;13(11):e0207362. doi: 10.1371/journal.pone.0207362 (PMC6237370; doi:10.1371/journal.pone.0207362)
Supplement: S2 File — (XLSX) [file pone.0207362.s005.xlsx]

## Sheet: AUC
CR Model Training AUC	1	2	3	4	5	6	7	8	9	10	11	12	13	14	15	16	17	18
95% low	0.838641	0.810874	0.805524	0.757276	0.787281	0.815537	0.800838	0.818536	0.81879	0.801662	0.782945	0.752783	0.814975	0.811179	0.805072	0.798482	0.797957	0.824415
Mean	0.896003	0.87279	0.870459	0.842543	0.856503	0.875569	0.864146	0.877755	0.88205	0.865794	0.857761	0.833366	0.875799	0.876786	0.867325	0.870083	0.866016	0.88544
95% high	0.953366	0.934706	0.935393	0.927811	0.925725	0.9356	0.927454	0.936973	0.945311	0.929926	0.932577	0.913949	0.936624	0.942393	0.929579	0.941684	0.934075	0.946464

## Sheet: Fig2
-80.0699	-100	-50.1823	-85.4855	-57.9439	-100	-83.4804	-100	-83.7651	-44.5183	96.2963	81.9854	38.6364	-74	-66.2009	-40.625	-90.4239	-36.0518
-76.5854	-100	1.98092	-54.5775	-100	-100	-53.2905	-100	-71.6628	-0.255689	273.427	277.585	-37.2365	-59.7281	-100	-43.5644	-100
-65.1515	-100	19.1706	-100	-30.463	-100	-74.203	-100	10.0402	37.1184	97.1667		3.95339	-100	-68.1239
-70.3704	-100	-74.0864	-72.9904	-100	-54.1026	-95.5675	213.929	-100	-7.54923	272.986	182.458	-100
-51.1538	-100	74.5788	-38.565	-56.7104	-100	-63.5593	-37.2074	-1.62242	123.684	18.018	118.324
-72.9704	-92.0194	-45.8115	34.2517	-42.277	-100	-68.2877	-56.0503	51.75	378.824
-77.9963	-100	-28.3048	-20.2982	-57.6938	-100	-100	-85.2327	5.80964	698.785	289.691
-60.1991	-100	-54.1281	119.583	-53.8378	-100	-44.6602	-60.6491	-59.9576	195.833	-22.439
-77.8156	-100	-53.3669	91.8367	-32.9768	-100	-72.5603	-74.3697	-20.7095	135.135
-74.6749	-100	-48.4243	-83.1594	-10.9306	-4.43515	-52.027	284.567	-55.7366
-69.2446	-100	-52.8513	-100	-54.4391	-100	-5.18868	-26.2295	-87.3805
-66.002	-100	-46.8422	-100	-38.9344	-100	-69.9758	13.4146
-52.5615	-100	-39.6021	-100	-37.4069	-100	7.33945
-74.8199	-100	-39.5065	-7.40741	-46.8591	-100	-68.2927
-69.5174	-100	-92.1359	-100	-55.9312	49.5727
8.19672	-100	-36.1059	-16.2069
-79.7497	-100
-76.7868	-100
-68.4864	-100
-67.9737	-100
-65.0637
-59.4991
-76.3608
-18.75
-72.1426
-70.2614
-70.2849
-77.3073
-72.6721
-65.0546
-59.2857
-68.8047
-64.3393
-38.9908
-71.9796
-66.0219
-67.1682
-50.6944
-79.386
-38.6973
-68.9655
-38.4615

## Sheet: Fig3
CR	no-CR	PR	no-PR
0.944	0.61	0.572	0.61
1.994	0.16	0.82	0.16
1.152	0.162	1.056	0.52
0.682	2.574	4.32	9.442
0.25	1.2	10.692	3.904
0.33	0.422	4.272	7.506
0.402	0.444	5.878	0.84
1.062	0.194	27.222	2.664
1.246	0.41	4.448	0.436
0.428	2.726	6.118	0.288
0.82	2.556	5.274	0.522
0.186	2.73	4.724	0.078
0.542	3.858	23.97	0.162
0.442	126.542	6.436	2.574
0.18	13.946	9.342	1.2
0.48	28.206	28.308	0.422
0.53	40.864	8.318	0.444
0.402	0.176	1.286	0.194
0.352	4.806	9.484	0.41
0.986	2.708	0.612	0.064
0.292	2.39	2.948	0.202
0.694	0.234	7.888	2.726
1.006	0.424	1.976	2.556
1.09	0.436	1.282	2.73
0.302	6.964	8.918	3.858
0.282	1.892	2.748	9.876
0.29	0.976	2.378	2.292
0.3	0.164	8.242	194.664
0.288	7.822	0.912	30.622
0.218	12.84	0.174	68.92
0.314	1.828	3.308	18.728
0.624	0.152	0.944	10.862
0.138	3.23	1.994	39.508
0.114	4.938	1.152	6.566
0.142	0.096	0.682	13.754
0.168	0.074	0.25	126.542
17.928	2.686	0.33	13.946
1.086	5.232	0.402	28.206
0.366	0.96	1.062	40.864
0.33	18.032	1.246	17.608
0.68	0.432	0.428	0.176
0.254	0.58	0.82	4.806
0.566	0.498	0.186	0.854
0.346	1.356	0.542	2.354
0.738	0.8	0.442	2.708
3.494	3.236	0.18	0.642
4.134	2.086	0.48	10.15
	0.572	0.53	1.982
	0.82	0.402	2.758
	1.056	0.352	5.186
	4.32	0.602	5.55
	0.52	6.358	9.722
	10.692	0.986	4.956
	4.272	1.274	1.952
	9.442	0.292	5.908
	5.878	0.5	5.89
	27.222	0.694	7.098
	4.448	1.006	2.39
	6.118	1.09	0.234
	3.904	0.302	3.9
	5.274	0.282	0.424
	4.724	0.29	0.436
	23.97	0.3	4.984
	6.436	0.288	2.124
	9.342	0.218	0.412
	28.308	0.314	1.776
	8.318	0.624	6.964
	7.506	0.138	1.892
	1.286	0.114	0.976
	9.484	0.142	0.164
	0.612	0.168	2.478
	2.948	12.24	2.066
	7.888	5.458	0.986
	1.976	17.056	7.822
	1.282	22.578	12.84
	0.84	18.076	1.828
	8.918	1.652	0.152
	2.664	1.886	3.23
	0.436	17.928	4.938
	2.748	1.246	0.096
	2.378	1.428	0.074
	8.242	1.086	0.602
	0.288	0.366	2.686
	0.912	0.33	5.232
	0.522	1.998	0.96
	0.174	0.622	18.032
	0.078	2.874	0.432
	0.064	0.68	0.58
	0.202	0.254	0.568
	3.308	0.566	163.34
	9.876	0.346	0.498
	0.602	0.738	1.356
	2.292	32.776	0.8
	194.664	36.278	3.236
	30.622	3.494	2.086
	68.92	4.632	2.832
	18.728	4.27	2.824
	10.862	2.092
	39.508	4.134
	6.566
	6.358
	13.754
	17.608
	0.854
	1.274
	0.5
	2.354
	0.642
	10.15
	1.982
	2.758
	5.186
	5.55
	9.722
	4.956
	1.952
	5.908
	5.89
	7.098
	3.9
	12.24
	4.984
	5.458
	17.056
	2.124
	22.578
	0.412
	18.076
	1.776
	1.652
	1.886
	2.478
	2.066
	1.246
	0.986
	1.428
	0.602
	1.998
	0.568
	0.622
	163.34
	2.874
	32.776
	36.278
	4.632
	4.27
	2.832
	2.824
	2.092

## Sheet: Fig4a
maxperf	sens
[1] 1.00000000 1.00000000 1.00000000 1.00000000 1.00000000 1.00000000 1.00000000 1.00000000 1.00000000 1.00000000 0.98550725 0.98550725 0.98550725
[14] 0.98550725 0.98550725 0.98550725 0.98550725 0.98550725 0.98550725 0.98550725 0.98550725 0.97101449 0.95652174 0.95652174 0.95652174 0.95652174
[27] 0.94202899 0.94202899 0.94202899 0.94202899 0.94202899 0.94202899 0.94202899 0.94202899 0.94202899 0.94202899 0.94202899 0.94202899 0.94202899
[40] 0.94202899 0.94202899 0.94202899 0.94202899 0.94202899 0.94202899 0.91304348 0.91304348 0.91304348 0.89855072 0.89855072 0.89855072 0.89855072
[53] 0.89855072 0.89855072 0.89855072 0.88405797 0.86956522 0.85507246 0.84057971 0.84057971 0.82608696 0.81159420 0.79710145 0.79710145 0.78260870
[66] 0.78260870 0.78260870 0.78260870 0.76811594 0.75362319 0.72463768 0.71014493 0.69565217 0.69565217 0.68115942 0.66666667 0.66666667 0.65217391
[79] 0.63768116 0.62318841 0.60869565 0.59420290 0.57971014 0.56521739 0.55072464 0.55072464 0.53623188 0.52173913 0.50724638 0.50724638 0.50724638
[92] 0.49275362 0.49275362 0.49275362 0.49275362 0.47826087 0.44927536 0.43478261 0.43478261 0.42028986 0.42028986 0.40579710 0.39130435 0.36231884
[105] 0.36231884 0.34782609 0.33333333 0.33333333 0.31884058 0.30434783 0.28985507 0.27536232 0.26086957 0.24637681 0.24637681 0.23188406 0.23188406
[118] 0.21739130 0.20289855 0.18840580 0.17391304 0.15942029 0.14492754 0.13043478 0.11594203 0.10144928 0.08695652 0.05797101 0.04347826 0.02898551
[131] 0.01449275 0.01449275 0.00000000
maxperf spec
[1] 0.00000000 0.01176471 0.02352941 0.04705882 0.05882353 0.07058824 0.08235294 0.09411765 0.10588235 0.11764706 0.11764706 0.12941176 0.14117647
[14] 0.15294118 0.16470588 0.17647059 0.18823529 0.20000000 0.21176471 0.22352941 0.24705882 0.24705882 0.24705882 0.25882353 0.28235294 0.29411765
[27] 0.31764706 0.32941176 0.35294118 0.36470588 0.37647059 0.38823529 0.42352941 0.43529412 0.44705882 0.45882353 0.47058824 0.48235294 0.51764706
[40] 0.52941176 0.54117647 0.56470588 0.57647059 0.58823529 0.60000000 0.60000000 0.61176471 0.63529412 0.63529412 0.64705882 0.65882353 0.67058824
[53] 0.68235294 0.69411765 0.71764706 0.71764706 0.71764706 0.71764706 0.71764706 0.72941176 0.72941176 0.72941176 0.72941176 0.74117647 0.74117647
[66] 0.75294118 0.76470588 0.77647059 0.77647059 0.77647059 0.77647059 0.77647059 0.77647059 0.78823529 0.81176471 0.81176471 0.82352941 0.82352941
[79] 0.82352941 0.82352941 0.82352941 0.82352941 0.82352941 0.82352941 0.82352941 0.83529412 0.83529412 0.83529412 0.83529412 0.84705882 0.85882353
[92] 0.85882353 0.87058824 0.88235294 0.89411765 0.89411765 0.90588235 0.90588235 0.91764706 0.91764706 0.92941176 0.92941176 0.94117647 0.94117647
[105] 0.95294118 0.95294118 0.95294118 0.96470588 0.96470588 0.96470588 0.96470588 0.96470588 0.96470588 0.96470588 0.97647059 0.97647059 0.98823529
[118] 0.98823529 0.98823529 0.98823529 0.98823529 0.98823529 0.98823529 0.98823529 0.98823529 0.98823529 0.98823529 0.98823529 0.98823529 0.98823529
[131] 0.98823529 1.00000000 1.00000000
minperf	sens
[1] 1.00000000 1.00000000 1.00000000 1.00000000 1.00000000 1.00000000 1.00000000 1.00000000 1.00000000 1.00000000 1.00000000 1.00000000 1.00000000
[14] 1.00000000 1.00000000 0.98734177 0.98734177 0.98734177 0.98734177 0.98734177 0.98734177 0.98734177 0.97468354 0.96202532 0.96202532 0.94936709
[27] 0.93670886 0.93670886 0.93670886 0.93670886 0.92405063 0.92405063 0.91139241 0.91139241 0.91139241 0.91139241 0.91139241 0.89873418 0.88607595
[40] 0.87341772 0.87341772 0.87341772 0.87341772 0.87341772 0.87341772 0.87341772 0.86075949 0.86075949 0.86075949 0.84810127 0.84810127 0.83544304
[53] 0.83544304 0.83544304 0.83544304 0.82278481 0.82278481 0.82278481 0.82278481 0.82278481 0.81012658 0.81012658 0.81012658 0.79746835 0.79746835
[66] 0.79746835 0.78481013 0.77215190 0.77215190 0.75949367 0.75949367 0.75949367 0.75949367 0.75949367 0.75949367 0.75949367 0.75949367 0.75949367
[79] 0.74683544 0.73417722 0.72151899 0.70886076 0.70886076 0.69620253 0.69620253 0.68354430 0.67088608 0.65822785 0.65822785 0.64556962 0.64556962
[92] 0.63291139 0.63291139 0.63291139 0.60759494 0.59493671 0.58227848 0.56962025 0.56962025 0.56962025 0.55696203 0.54430380 0.53164557 0.53164557
[105] 0.51898734 0.51898734 0.50632911 0.49367089 0.48101266 0.48101266 0.48101266 0.46835443 0.45569620 0.44303797 0.43037975 0.41772152 0.40506329
[118] 0.39240506 0.39240506 0.37974684 0.36708861 0.35443038 0.34177215 0.34177215 0.34177215 0.32911392 0.31645570 0.31645570 0.30379747 0.29113924
[131] 0.27848101 0.25316456 0.25316456 0.24050633 0.22784810 0.21518987 0.21518987 0.20253165 0.18987342 0.18987342 0.18987342 0.17721519 0.16455696
[144] 0.15189873 0.13924051 0.12658228 0.11392405 0.11392405 0.10126582 0.08860759 0.08860759 0.07594937 0.07594937 0.06329114 0.05063291 0.03797468
[157] 0.02531646 0.01265823 0.01265823 0.00000000
minperf	spec
[1] 0.00000000 0.01030928 0.02061856 0.03092784 0.04123711 0.05154639 0.06185567 0.07216495 0.08247423 0.09278351 0.10309278 0.12371134 0.13402062
[14] 0.14432990 0.15463918 0.15463918 0.16494845 0.17525773 0.18556701 0.19587629 0.20618557 0.21649485 0.21649485 0.21649485 0.22680412 0.23711340
[27] 0.23711340 0.24742268 0.25773196 0.26804124 0.26804124 0.27835052 0.27835052 0.28865979 0.29896907 0.30927835 0.31958763 0.31958763 0.31958763
[40] 0.31958763 0.32989691 0.34020619 0.35051546 0.36082474 0.38144330 0.39175258 0.39175258 0.40206186 0.41237113 0.41237113 0.43298969 0.43298969
[53] 0.44329897 0.45360825 0.46391753 0.46391753 0.48453608 0.49484536 0.50515464 0.51546392 0.51546392 0.52577320 0.54639175 0.55670103 0.56701031
[66] 0.57731959 0.58762887 0.58762887 0.59793814 0.59793814 0.60824742 0.61855670 0.62886598 0.63917526 0.65979381 0.67010309 0.68041237 0.69072165
[79] 0.69072165 0.70103093 0.70103093 0.70103093 0.71134021 0.71134021 0.72164948 0.72164948 0.72164948 0.72164948 0.73195876 0.73195876 0.74226804
[92] 0.75257732 0.76288660 0.77319588 0.77319588 0.77319588 0.77319588 0.77319588 0.78350515 0.79381443 0.79381443 0.79381443 0.80412371 0.81443299
[105] 0.82474227 0.83505155 0.83505155 0.83505155 0.83505155 0.84536082 0.85567010 0.85567010 0.85567010 0.85567010 0.85567010 0.85567010 0.85567010
[118] 0.85567010 0.86597938 0.86597938 0.86597938 0.86597938 0.86597938 0.87628866 0.89690722 0.89690722 0.89690722 0.90721649 0.90721649 0.90721649
[131] 0.90721649 0.90721649 0.91752577 0.91752577 0.91752577 0.91752577 0.92783505 0.93814433 0.93814433 0.94845361 0.95876289 0.95876289 0.95876289
[144] 0.95876289 0.95876289 0.95876289 0.95876289 0.96907216 0.96907216 0.96907216 0.97938144 0.97938144 0.98969072 0.98969072 0.98969072 0.98969072
[157] 0.98969072 0.98969072 1.00000000 1.00000000
Validation	sens
[1] 1.00000000 1.00000000 0.98989899 0.97979798 0.97979798 0.96969697 0.96969697 0.95959596 0.95959596 0.95959596 0.95959596 0.94949495 0.93939394
[14] 0.93939394 0.93939394 0.93939394 0.92929293 0.92929293 0.91919192 0.91919192 0.91919192 0.91919192 0.90909091 0.89898990 0.88888889 0.87878788
[27] 0.86868687 0.85858586 0.84848485 0.82828283 0.80808081 0.79797980 0.78787879 0.78787879 0.77777778 0.75757576 0.74747475 0.74747475 0.74747475
[40] 0.71717172 0.70707071 0.70707071 0.69696970 0.69696970 0.67676768 0.67676768 0.66666667 0.65656566 0.62626263 0.61616162 0.59595960 0.55555556
[53] 0.54545455 0.53535354 0.52525253 0.51515152 0.51515152 0.49494949 0.48484848 0.47474747 0.46464646 0.45454545 0.43434343 0.41414141 0.39393939
[66] 0.39393939 0.35353535 0.34343434 0.32323232 0.29292929 0.26262626 0.23232323 0.22222222 0.21212121 0.18181818 0.15151515 0.15151515 0.14141414
[79] 0.13131313 0.12121212 0.11111111 0.10101010 0.09090909 0.08080808 0.06060606 0.05050505 0.05050505 0.04040404 0.03030303 0.03030303 0.02020202
[92] 0.02020202 0.01010101 0.01010101 0.00000000
Validation	spec
[1] 0.00000000 0.01030928 0.01030928 0.01030928 0.02061856 0.03092784 0.04123711 0.04123711 0.07216495 0.09278351 0.10309278 0.10309278 0.10309278
[14] 0.11340206 0.12371134 0.13402062 0.13402062 0.14432990 0.16494845 0.17525773 0.18556701 0.19587629 0.19587629 0.19587629 0.19587629 0.19587629
[27] 0.20618557 0.24742268 0.25773196 0.26804124 0.28865979 0.29896907 0.30927835 0.32989691 0.38144330 0.40206186 0.42268041 0.44329897 0.47422680
[40] 0.48453608 0.48453608 0.49484536 0.52577320 0.54639175 0.55670103 0.57731959 0.57731959 0.61855670 0.61855670 0.63917526 0.67010309 0.68041237
[53] 0.68041237 0.68041237 0.68041237 0.69072165 0.71134021 0.76288660 0.78350515 0.78350515 0.81443299 0.81443299 0.82474227 0.83505155 0.84536082
[66] 0.86597938 0.87628866 0.88659794 0.88659794 0.88659794 0.88659794 0.88659794 0.88659794 0.88659794 0.89690722 0.89690722 0.90721649 0.90721649
[79] 0.90721649 0.91752577 0.91752577 0.92783505 0.92783505 0.93814433 0.93814433 0.94845361 0.95876289 0.95876289 0.95876289 0.96907216 0.97938144
[92] 0.98969072 0.98969072 1.00000000 1.00000000

## Sheet: Fig4b
MaxPerf Sens
[1] 1.00000000 0.97872340 0.97872340 0.97872340 0.97872340 0.97872340 0.97872340 0.97872340 0.97872340 0.97872340 0.97872340 0.97872340 0.97872340
[14] 0.95744681 0.95744681 0.95744681 0.95744681 0.95744681 0.95744681 0.95744681 0.95744681 0.95744681 0.95744681 0.95744681 0.95744681 0.95744681
[27] 0.95744681 0.95744681 0.95744681 0.95744681 0.95744681 0.95744681 0.95744681 0.95744681 0.95744681 0.93617021 0.93617021 0.93617021 0.93617021
[40] 0.93617021 0.93617021 0.93617021 0.93617021 0.93617021 0.93617021 0.93617021 0.93617021 0.93617021 0.93617021 0.91489362 0.91489362 0.91489362
[53] 0.89361702 0.89361702 0.89361702 0.87234043 0.85106383 0.85106383 0.85106383 0.85106383 0.85106383 0.85106383 0.82978723 0.80851064 0.80851064
[66] 0.80851064 0.80851064 0.80851064 0.78723404 0.78723404 0.78723404 0.78723404 0.76595745 0.76595745 0.74468085 0.74468085 0.74468085 0.72340426
[79] 0.72340426 0.70212766 0.70212766 0.68085106 0.68085106 0.65957447 0.63829787 0.63829787 0.61702128 0.59574468 0.59574468 0.57446809 0.55319149
[92] 0.55319149 0.53191489 0.53191489 0.51063830 0.51063830 0.48936170 0.46808511 0.46808511 0.44680851 0.42553191 0.42553191 0.40425532 0.38297872
[105] 0.36170213 0.31914894 0.29787234 0.25531915 0.23404255 0.21276596 0.21276596 0.19148936 0.17021277 0.14893617 0.12765957 0.10638298 0.08510638
[118] 0.06382979 0.04255319 0.02127660 0.00000000
MaxPerf Spec
[1] 0.0000000 0.2056075 0.2149533 0.2242991 0.2336449 0.2523364 0.2616822 0.2710280 0.2803738 0.2897196 0.3084112 0.3177570 0.3271028 0.3271028 0.3457944
[16] 0.3644860 0.3738318 0.3831776 0.3925234 0.4018692 0.4112150 0.4205607 0.4299065 0.4392523 0.4485981 0.4579439 0.4672897 0.4859813 0.4953271 0.5046729
[31] 0.5140187 0.5233645 0.5327103 0.5514019 0.5607477 0.5607477 0.5700935 0.5794393 0.5887850 0.5981308 0.6074766 0.6168224 0.6261682 0.6355140 0.6448598
[46] 0.6542056 0.6728972 0.6822430 0.6915888 0.6915888 0.7009346 0.7102804 0.7102804 0.7196262 0.7289720 0.7476636 0.7476636 0.7570093 0.7663551 0.7757009
[61] 0.7850467 0.7943925 0.7943925 0.7943925 0.8130841 0.8224299 0.8317757 0.8411215 0.8411215 0.8504673 0.8598131 0.8691589 0.8691589 0.8785047 0.8785047
[76] 0.8878505 0.8971963 0.8971963 0.9065421 0.9065421 0.9158879 0.9158879 0.9252336 0.9252336 0.9252336 0.9345794 0.9345794 0.9345794 0.9439252 0.9439252
[91] 0.9439252 0.9532710 0.9532710 0.9626168 0.9626168 0.9719626 0.9719626 0.9719626 0.9813084 0.9813084 0.9813084 0.9906542 0.9906542 0.9906542 0.9906542
[106] 0.9906542 0.9906542 0.9906542 0.9906542 0.9906542 1.0000000 1.0000000 1.0000000 1.0000000 1.0000000 1.0000000 1.0000000 1.0000000 1.0000000 1.0000000
[121] 1.0000000
MinPerf Sens
[1] 1.00000000 0.97142857 0.97142857 0.97142857 0.94285714 0.94285714 0.94285714 0.91428571 0.91428571 0.91428571 0.91428571 0.91428571 0.88571429
[14] 0.88571429 0.88571429 0.88571429 0.88571429 0.88571429 0.88571429 0.88571429 0.88571429 0.88571429 0.88571429 0.88571429 0.88571429 0.88571429
[27] 0.88571429 0.88571429 0.88571429 0.88571429 0.88571429 0.88571429 0.88571429 0.88571429 0.88571429 0.88571429 0.88571429 0.88571429 0.88571429
[40] 0.88571429 0.88571429 0.88571429 0.88571429 0.88571429 0.88571429 0.85714286 0.85714286 0.85714286 0.85714286 0.85714286 0.85714286 0.85714286
[53] 0.85714286 0.85714286 0.85714286 0.85714286 0.82857143 0.82857143 0.82857143 0.82857143 0.82857143 0.82857143 0.82857143 0.82857143 0.82857143
[66] 0.82857143 0.80000000 0.80000000 0.80000000 0.80000000 0.80000000 0.80000000 0.74285714 0.74285714 0.71428571 0.68571429 0.68571429 0.65714286
[79] 0.65714286 0.65714286 0.65714286 0.65714286 0.60000000 0.60000000 0.60000000 0.57142857 0.57142857 0.54285714 0.54285714 0.51428571 0.48571429
[92] 0.48571429 0.48571429 0.45714286 0.45714286 0.42857143 0.40000000 0.40000000 0.40000000 0.40000000 0.37142857 0.34285714 0.31428571 0.28571429
[105] 0.28571429 0.28571429 0.25714286 0.22857143 0.22857143 0.20000000 0.20000000 0.17142857 0.14285714 0.14285714 0.14285714 0.11428571 0.08571429
[118] 0.05714286 0.02857143 0.00000000
MinPerf Sens	Spec
[1] 0.0000000 0.2534247 0.2602740 0.2671233 0.2739726 0.2808219 0.2945205 0.3013699 0.3150685 0.3219178 0.3356164 0.3561644 0.3904110 0.4041096 0.4109589
[16] 0.4178082 0.4246575 0.4383562 0.4452055 0.4520548 0.4589041 0.4726027 0.4794521 0.4863014 0.4931507 0.5000000 0.5068493 0.5136986 0.5205479 0.5273973
[31] 0.5342466 0.5410959 0.5479452 0.5547945 0.5684932 0.5753425 0.5821918 0.5890411 0.6027397 0.6095890 0.6232877 0.6301370 0.6369863 0.6438356 0.6506849
[46] 0.6506849 0.6575342 0.6643836 0.6712329 0.6780822 0.6849315 0.6917808 0.6986301 0.7054795 0.7123288 0.7191781 0.7191781 0.7260274 0.7328767 0.7397260
[61] 0.7465753 0.7602740 0.7671233 0.7739726 0.7808219 0.7876712 0.7876712 0.7945205 0.8013699 0.8082192 0.8150685 0.8219178 0.8287671 0.8356164 0.8356164
[76] 0.8356164 0.8424658 0.8424658 0.8493151 0.8561644 0.8630137 0.8698630 0.8698630 0.8767123 0.8835616 0.8835616 0.8904110 0.8972603 0.9041096 0.9041096
[91] 0.9109589 0.9178082 0.9246575 0.9246575 0.9315068 0.9315068 0.9315068 0.9383562 0.9452055 0.9520548 0.9520548 0.9520548 0.9520548 0.9520548 0.9589041
[106] 0.9657534 0.9657534 0.9657534 0.9726027 0.9726027 0.9794521 0.9794521 0.9794521 0.9863014 0.9931507 0.9931507 1.0000000 1.0000000 1.0000000 1.0
Validation	sens
[1] 1.00000000 1.00000000 0.97872340 0.97872340 0.95744681 0.95744681 0.95744681 0.95744681 0.95744681 0.95744681 0.95744681 0.93617021 0.93617021
[14] 0.93617021 0.91489362 0.91489362 0.91489362 0.91489362 0.89361702 0.89361702 0.89361702 0.89361702 0.87234043 0.87234043 0.85106383 0.85106383
[27] 0.85106383 0.85106383 0.85106383 0.82978723 0.82978723 0.82978723 0.82978723 0.82978723 0.82978723 0.80851064 0.80851064 0.78723404 0.78723404
[40] 0.78723404 0.76595745 0.76595745 0.74468085 0.74468085 0.74468085 0.74468085 0.72340426 0.72340426 0.72340426 0.72340426 0.63829787 0.61702128
[53] 0.59574468 0.57446809 0.55319149 0.53191489 0.51063830 0.51063830 0.48936170 0.46808511 0.44680851 0.42553191 0.40425532 0.40425532 0.38297872
[66] 0.36170213 0.36170213 0.34042553 0.25531915 0.23404255 0.23404255 0.21276596 0.21276596 0.21276596 0.19148936 0.17021277 0.17021277 0.14893617
[79] 0.12765957 0.10638298 0.08510638 0.06382979 0.04255319 0.02127660 0.00000000 0.00000000 0.00000000
[1] 0.00000000 0.06040268 0.12751678 0.15436242 0.23489933 0.28187919 0.30201342 0.32885906 0.34228188 0.34899329 0.38255034 0.40939597 0.42281879
[14] 0.43624161 0.44295302 0.45637584 0.46308725 0.46979866 0.46979866 0.48322148 0.48993289 0.49664430 0.49664430 0.50335570 0.50335570 0.51006711
[27] 0.51677852 0.54362416 0.55033557 0.56375839 0.58389262 0.59731544 0.61073826 0.63758389 0.66442953 0.67785235 0.68456376 0.68456376 0.69127517
[40] 0.69798658 0.70469799 0.71140940 0.73154362 0.74496644 0.75167785 0.77181208 0.77181208 0.77852349 0.79194631 0.79865772 0.80536913 0.81208054
[53] 0.81208054 0.81208054 0.82550336 0.84563758 0.85906040 0.86577181 0.87919463 0.87919463 0.88590604 0.88590604 0.89261745 0.90604027 0.91275168
[66] 0.91946309 0.92617450 0.92617450 0.92617450 0.92617450 0.93288591 0.93959732 0.94630872 0.95973154 0.96644295 0.97315436 0.97986577 0.97986577
[79] 0.97986577 0.97986577 0.97986577 0.97986577 0.97986577 0.98657718 0.98657718 0.99328859 1.00000000
